# Supplementary material for: Enzymatic Fructosylation of EGCG Significantly Enhances Its Stability for Skin Barrier Repair and Anti-Aging Activities
Source: Molecules. 2026 Jul 6;31(13):2381. doi: 10.3390/molecules31132381 (PMC13362598; doi:10.3390/molecules31132381)
Supplement: Supplementary file 1 [file molecules-31-02381-s001.zip]

Archive with 1 entries (1 files):
- molecules-4376003-supplementary.pdf
